# Supplementary material for: Improving China’s maritime law enforcement operations against overfishing in the South China Sea—Based on a comparison with the Indonesian law enforcement system against IUU Fishing
Source: PLoS One. 2025 Apr 15;20(4):e0319525. doi: 10.1371/journal.pone.0319525 (PMC11999143; doi:10.1371/journal.pone.0319525)
Supplement: S1 File — (ZIP) [file pone.0319525.s001.zip]

Archive with 8 entries (7 files):
- Results of Figures/
- __MACOSX/._Results of Figures
- Results of Figures/.DS_Store
- __MACOSX/Results of Figures/._.DS_Store
- Results of Figures/MK_reclass_2012_2014-0000000000-0000023296.tif
- __MACOSX/Results of Figures/._MK_reclass_2012_2014-0000000000-0000023296.tif
- Results of Figures/MK_reclass_2015_2016-0000000000-0000023296.tif
- __MACOSX/Results of Figures/._MK_reclass_2015_2016-0000000000-0000023296.tif
